# Supplementary material for: Ranolazine: An Old Drug with Emerging Potential; Lessons from Pre-Clinical and Clinical Investigations for Possible Repositioning
Source: Pharmaceuticals (Basel). 2021 Dec 25;15(1):31. doi: 10.3390/ph15010031 (PMC8777683; doi:10.3390/ph15010031)
Supplement: Supplementary file 1 [file pharmaceuticals-15-00031-s001.zip]

Archive with 2 entries (2 files):
- pharmaceuticals-1437488-Table S1.pdf
- pharmaceuticals-1437488-Table S2.pdf
